# Supplementary material for: Establishing complexity targets to enhance artificial reef designs
Source: Sci Rep. 2024 Sep 27;14:22060. doi: 10.1038/s41598-024-72227-z (PMC11436664; doi:10.1038/s41598-024-72227-z)
Supplement: Supplementary file 1 — Supplementary Information. [file 41598_2024_72227_MOESM1_ESM.xlsx]

## Sheet: Feuille 1
	Names	References	Nb of normals	Nb of different normals	Mesh area (cm2)	Convex hull area (cm2)	Mesh volume (cm3)	Convex hull volume (cm3)	Available volume (cm3)
Biomimetism (3D-print production)	BIOM1	Designed by the authors for project EBSM	10662686	227470	209627	143917	1475087	3962959	2487872
	BIOM2	Designed by the authors for project EBSM	11142993	236873	222847	164001	3109071	5027841	1918769
	BIOM3	Designed by the authors for project EBSM	9554955	205645	191094	159467	2478139	4726282	2248143
	BIOM4	Designed by the authors for project EBSM	11426275	248677	228530	164683	3110332	5131666	2021334
	BIOM5	Designed by Boskalis©	5426225	259681	268998	113579	1038078	2933962	1895884
	BIOM6	Designed by Seaboost©	6178618	307840	308878	72521	237757	1379149	1141392
	BIOM7	Designed by D-shape©	3176230	96877	158824	87237	636998	1694688	1057691
Production (moulded production)	PROD1	Designed by the authors for project EBSM	19003252	94	380068	239955	6835315	7997760	1162445
	PROD2	Designed by the authors for project EBSM	19801160	95	396023	239955	6448699	7997760	1549061
	PROD3	Designed by the authors for project EBSM	42953173	243	859064	239955	4556343	7997760	3441416
	PROD4	Designed by the authors for project EBSM	25008439	27159	500169	239955	6227861	7997760	1769899
	PROD5	From Tessier et al. 2015	2095663	2	104783	40763	235189	539266	304077
	PROD6	From Tessier et al. 2015	10476437	18	523823	205498	2282399	7051498	4769100
	PROD7	From Tessier et al. 2015	49940624	46	2497030	878685	10445178	56552608	46107430
Protection (moulded production)	PROT1	From Tessier et al. 2015	34456915	2	1722845	1706738	11866862	155434222	143567360
	PROT2	From Tessier et al. 2015	3798406	42	189921	194827	589607	7535704	6946097
	PROT3	From Tessier et al. 2015	5288847	2	264442	235869	2697708	7687900	4990192
	PROT4	From Tessier et al. 2015	5039480	52	251974	151812	1169227	4884788	3715561
	PROT5	From Tessier et al. 2015	4321631	18	216082	222816	2634383	7170860	4536477
	PROT6	From Tessier et al. 2015	2405597	23	120280	107853	1359091	1840551	481460
